# Supplementary material for: Lower Limb Deformity in Different Types of Rickets
Source: J Clin Med. 2025 Dec 4;14(23):8586. doi: 10.3390/jcm14238586 (PMC12692988; doi:10.3390/jcm14238586)
Supplement: Supplementary file 1 [file jcm-14-08586-s001.zip]

Archive with 1 entries (1 files):
- jcm-3931627-supplementary.pdf
